# Supplementary material for: α-Aminobutyric Acid Constrains Macrophage-Associated Inflammatory Diseases through Metabolic Reprogramming and Epigenetic Modification
Source: Int J Mol Sci. 2023 Jun 21;24(13):10444. doi: 10.3390/ijms241310444 (PMC10342172; doi:10.3390/ijms241310444)
Supplement: Supplementary file 1 [file ijms-24-10444-s001.zip]

Archive with 1 entries (1 files):
- ijms-2450692-supplementary.pdf
